# Supplementary material for: Life experience rather than domestication accounts for dogs’ increased oxytocin release during social contact with humans
Source: Sci Rep. 2021 Jul 13;11:14423. doi: 10.1038/s41598-021-93922-1 (PMC8277847; doi:10.1038/s41598-021-93922-1)
Supplement: Supplementary file 1 — Supplementary Information 1. [file 41598_2021_93922_MOESM1_ESM.xlsx]

## Sheet: all test conditions
sample_ID	reproductive_phase	species	subject_ID	pack_ID	sex	condition	feeding_status	SG_sample_min1	SG	crea_mg_ml	calc_OT_value_pg_ml	OT_pg_mg_crea	OT_pg_ml_SG	plate_ID	GC_ng_ml	GC_ng_mg_crea	GC_ng_ml_SG
21	AO	wolf	Tala	TCTT	f	NC	yes	1.067	1.045	1.036	203.232	196.169	216.78	FSS_OT_Gwen_IS_1	3.9	3.73	4.12
22	AO	dog	Panya	LZEP	f	NC	yes	1	1.037	2.76	248.989	90.2134	248.989	FSS_OT_Gwen_IS_1	6.4	2.31	6.36
23	AO	dog	Binti	MBI	f	FC	yes	1.194	1.031	1.872	191.951	102.538	229.103	FSS_OT_Gwen_IS_1	5.3	2.83	6.33
25	AO	dog	Panya	LZEP	f	FH	yes	0.74	1.05	2.132	258.221	121.117	191.084	FSS_OT_Gwen_IS_1	6.6	3.12	4.92
26	AO	wolf	Tala	TCTT	f	FC	no	0.873	1.055	3.508	519.42	148.067	453.312	FSS_OT_Gwen_IS_1	5.046	1.44	4.4
27	AO	wolf	Yukon	GYW	f	NC	no	0.96	1.05	3.192	330.994	103.695	317.754	FSS_OT_Gwen_IS_1	4.3	1.34	4.1
28	AO	dog	Panya	LZEP	f	NC	yes	0.74	1.05	1.888	197.827	104.781	146.392	FSS_OT_Gwen_IS_1	3.9	2.07	2.9
29	AO	dog	Binti	MBI	f	NC	yes	0.925	1.04	2.152	208.712	96.9853	193.059	FSS_OT_Gwen_IS_1	7.1	3.3	6.57
30	AO	dog	Binti	MBI	f	BH	yes	0.974	1.038	1.648	146.112	88.6605	142.267	FSS_OT_Gwen_IS_1	7	4.22	6.78
31	AO	dog	Panya	LZEP	f	BH	yes	0.698	1.053	1.868	128.936	69.0235	90.0119	FSS_OT_Gwen_IS_1	4	2.12	2.76
33	AO	dog	Binti	MBI	f	NC	yes	0.822	1.045	1.912	154.265	80.6826	126.84	FSS_OT_Gwen_IS_1	6.4	3.36	5.29
34	AO	dog	Panya	LZEP	f	FC	yes	0.787	1.047	2.012	178.603	88.7687	140.602	FSS_OT_Gwen_IS_1	3.2	1.6	2.53
35	AO	wolf	Tala	TCTT	f	BH	no	0.923	1.052	3.76	402.452	107.035	371.494	FSS_OT_Gwen_IS_1	3.3	0.89	3.08
36	AO	wolf	Yukon	GYW	f	BH	no	0.873	1.055	3.504	378.955	108.149	330.724	FSS_OT_Gwen_IS_1	3.4	0.98	3
37	AO	wolf	Tala	TCTT	f	FH	yes	0.787	1.061	1.24	198.031	159.703	155.828	FSS_OT_Gwen_IS_1	1.9	1.52	1.48
38	AO	dog	Binti	MBI	f	FH	yes	0.804	1.046	2.464	238.836	96.9301	192.107	FSS_OT_Gwen_IS_1	9.5	3.87	7.67
39	AO	wolf	Yukon	GYW	f	NC	no	0.857	1.056	3.924	480.708	122.505	412.036	FSS_OT_Gwen_IS_1	4.7	1.21	4.05
40	AO	wolf	Tala	TCTT	f	NC	no	0.857	1.056	2.324	385.186	165.743	330.16	FSS_OT_Gwen_IS_2	2.8	1.2	2.4
41	AO	wolf	Yukon	GYW	f	FH	no	1.92	1.025	0.884	172.102	194.686	330.436	FSS_OT_Gwen_IS_2	2.6	2.93	4.98
43	AO	wolf	Yukon	GYW	f	FC	no	1.043	1.046	0.964	245.554	254.724	256.23	FSS_OT_Gwen_IS_2	3	3.08	3.1
61	AO	dog	Nia	NGS	f	NC	yes	0.771	1.048	1.952	247.827	126.96	191.033	FSS_OT_Gwen_rem	6.4	3.26	4.91
62	AO	wolf	Una	NU	f	NC	no	0.828	1.058	1.364	178.835	131.11	148.001	FSS_OT_Gwen_IS_2	2.8	2.02	2.28
63	AO	dog	Nia	NGS	f	FH	yes	0.86	1.043	1.828	147.907	80.912	127.269	FSS_OT_Gwen_IS_2	7.1	3.89	6.12
64	DO	dog	Meru	MHI	m	FC	yes	3.364	1.011	0.456	105.636	231.657	355.32	FSS_OT_Gwen_IS_2	1.9	4.08	6.26
65	DO	dog	Imara	MHI	f	BH	yes	0.74	1.05	2.892	222.957	77.0943	164.988	FSS_OT_Gwen_IS_2	7.2	2.47	5.29
67	AO	wolf	Amarok	AK	m	BH	no	0.787	1.061	5.164	348.143	67.4173	273.948	FSS_OT_Gwen_IS_2
68	AO	wolf	Amarok	AK	m	NC	yes	0.8	1.06	1.44	143.826	99.8792	115.061	FSS_OT_Gwen_IS_2	4.5	3.14	3.61
69	DO	dog	Meru	MHI	m	BH	yes	3.083	1.012	0.46	39.5159	85.904	121.841	FSS_OT_Gwen_IS_2	1.8	3.83	5.44
70	AO	wolf	Shima	KAS	f	FH	yes	1.655	1.029	0.456	93.3037	204.613	154.434	FSS_OT_Gwen_IS_2	0.5	1	0.75
71	DO	dog	Imara	MHI	f	FH	yes	1.542	1.024	1.504	123.94	82.4071	191.075	FSS_OT_Gwen_IS_2	4	2.64	6.11
72	AO	wolf	Amarok	AK	m	FC	no	0.873	1.055	4.292	509.804	118.78	444.92	FSS_OT_Gwen_rem	5.446	1.27	4.75
73	AO	dog	Nia	NGS	f	FC	yes	0.771	1.048	2.72	233.619	85.8894	180.081	FSS_OT_Gwen_IS_2	6	2.22	4.66
74	AO	wolf	Shima	KAS	f	FC	yes	2	1.024	0.7	76.6722	109.532	153.344	FSS_OT_Gwen_IS_2	0.6	0.84	1.17
75	AO	dog	Nia	NGS	f	NC	yes	1.057	1.035	1.824	137.919	75.6135	145.8	FSS_OT_Gwen_IS_2	5.9	3.22	6.22
76	AO	wolf	Amarok	AK	m	NC	no	0.8	1.06	4.864	306.692	63.0535	245.354	FSS_OT_Gwen_IS_2	5.1	1.05	4.1
77	DO	dog	Imara	MHI	f	FC	yes	1.233	1.03	1.744	158.876	91.0985	195.947	FSS_OT_Gwen_IS_2	4.1	2.34	5.03
78	AO	wolf	Una	NU	f	FC	no	0.8	1.06	3.468	229.331	66.1278	183.465	FSS_OT_Gwen_IS_2	8.9	2.56	7.1
79	AO	wolf	Shima	KAS	f	NC	no	1.371	1.035	1.784	170.649	95.655	234.032	FSS_OT_Gwen_IS_2	1.2	0.66	1.61
80	DO	dog	Meru	MHI	m	NC	yes	5.286	1.007	0.31	45.2969	146.119	239.426	FSS_OT_Gwen_IS_3	1.9	6.06	9.93
81	DO	dog	Imara	MHI	f	NC	yes	1.682	1.022	1.212	135.867	112.101	228.503	FSS_OT_Gwen_rem	2.9	2.41	4.9
83	DO	dog	Meru	MHI	m	FH	yes	5.286	1.007	0.258	130.045	504.052	687.382	FSS_OT_Gwen_IS_3	1.1	4.26	5.81
84	DO	dog	Meru	MHI	m	NC	yes	0.925	1.04	1.728	154.007	89.1242	142.456	FSS_OT_Gwen_IS_3	5	2.9	4.63
85	AO	wolf	Amarok	AK	m	FH	yes	0.8	1.06	1.696	126.729	74.7222	101.383	FSS_OT_Gwen_IS_3	3.1	1.82	2.47
87	AO	dog	Nia	NGS	f	BH	yes	0.822	1.045	2.072	196.49	94.8309	161.558	FSS_OT_Gwen_IS_3	9.8	4.72	8.04
88	AO	wolf	Shima	KAS	f	NC	no	1.6	1.03	1.668	166.508	99.8247	266.412	FSS_OT_Gwen_IS_3	1.8	1.08	2.88
89	AO	wolf	Shima	KAS	f	BH	no	1.6	1.03	2.332	135.715	58.1969	217.144	FSS_OT_Gwen_IS_3	2.1	0.89	3.31
90	AO	wolf	Una	NU	f	NC	no	0.842	1.057	4.22	312.798	74.1227	263.409	FSS_OT_Gwen_IS_3	7.3	1.74	6.18
91	AO	wolf	Tekoa	TT	m	BH	no	1.043	1.046	2.844	286.692	100.806	299.157	FSS_OT_Gwen_IS_3	4	1.42	4.22
92	DO	dog	Maisha	MBI	m	BH	yes	1.762	1.021	1.14	203.729	178.709	358.951	FSS_OT_Gwen_IS_3	3.9	3.41	6.86
93	DO	dog	Enzi	LZEP	m	NC	yes	1.276	1.029	0.972	344.726	354.657	439.823	FSS_OT_Gwen_IS_3	11.7	12.02	14.91
94	AO	wolf	Aragorn	KAS	m	NC	no	3	1.016	0.964	98.3455	102.018	295.036	FSS_OT_Gwen_IS_3	2.4	2.5	7.23
95	DO	dog	Maisha	MBI	m	NC	yes	1.947	1.019	1.192	227.793	191.102	443.598	FSS_OT_Gwen_IS_3	3.5	2.9	6.73
98	AO	wolf	Tekoa	TT	m	FC	no	0.857	1.056	4.444	411.717	92.6457	352.901	FSS_OT_Gwen_IS_3	4.6	1.03	3.91
100	AO	wolf	Tekoa	TT	m	NC	yes	1.5	1.032	1.44	134.702	93.5428	202.052	FSS_OT_Gwen_IS_3	3.5	2.4	5.19
102	AO	dog	Hiari	MHI	m	FC	yes	0.661	1.056	2.752	407.905	148.221	269.508	FSS_OT_Gwen_IS_3	5.6	2.03	3.7
103	AO	wolf	Tekoa	TT	m	NC	no	0.842	1.057	3.144	418.98	133.263	352.825	FSS_OT_Gwen_IS_3	7.6	2.42	6.42
106	AO	wolf	Aragorn	KAS	m	FC	no	1.92	1.025	1.88	189.406	100.748	363.659	FSS_OT_Gwen_IS_3	3.2	1.68	6.06
108	AO	dog	Maisha	MBI	m	FC	yes	3.364	1.011	0.452	276.54	611.814	930.18	FSS_OT_Gwen_IS_3	2.064	4.57	6.94
109	AO	wolf	Gero	GYW	m	NC	yes	1.021	1.047	0.632	145.022	229.466	148.108	FSS_OT_Gwen_IS_3	5.2	8.16	5.27
110	AO	wolf	Aragorn	KAS	m	NC	no	3.2	1.015	1.372	136.487	99.4802	436.758	FSS_OT_Gwen_IS_3	4.1	3	13.16
111	AO	wolf	Gero	GYW	m	FH	yes	0.96	1.05	0.808	94.8007	117.328	91.0087	FSS_OT_Gwen_IS_3	7.1	8.77	6.8
112	AO	dog	Hiari	MHI	m	FH	yes	0.552	1.067	2.828	367.391	129.912	202.888	FSS_OT_Gwen_IS_4	8.1	2.86	4.46
113	AO	dog	Hiari	MHI	m	NC	yes	0.725	1.051	2.596	375.293	144.566	272.271	FSS_OT_Gwen_IS_4	5.6	2.15	4.06
114	AO	wolf	Gero	GYW	m	NC	no	0.96	1.05	2.428	305.996	126.028	293.756	FSS_OT_Gwen_IS_4	5.7	2.33	5.44
115	AO	wolf	Gero	GYW	m	FC	yes	0.676	1.071	1.996	223.746	112.097	151.265	FSS_OT_Gwen_IS_4
116	AO	wolf	Gero	GYW	m	BH	no	0.923	1.052	3.42	286.629	83.8095	264.58	FSS_OT_Gwen_IS_4	3.8	1.11	3.51
117	AO	dog	Enzi	LZEP	m	FH	yes	0.925	1.04	1.24	342.762	276.421	317.055	FSS_OT_Gwen_IS_4	13.3	10.76	12.35
118	AO	dog	Enzi	LZEP	m	BH	yes	1.233	1.03	1.648	243.104	147.515	299.829	FSS_OT_Gwen_IS_4
119	AO	dog	Maisha	MBI	m	FH	yes	0.902	1.041	1.4	249.169	177.978	224.86	FSS_OT_Gwen_IS_4	5.7	4.08	5.15
120	AO	wolf	Tekoa	TT	m	FH	no	0.762	1.063	4.024	318.401	79.1255	242.591	FSS_OT_Gwen_IS_4	7.6	1.88	5.77
121	AO	wolf	Aragorn	KAS	m	BH	yes	1.171	1.041	1.596	132.044	82.7343	154.588	FSS_OT_Gwen_IS_4	7.4	4.66	8.71
122	AO	wolf	Aragorn	KAS	m	FH	no	1.6	1.03	1.384	135.655	98.0168	217.048	FSS_OT_Gwen_IS_4	6.2	4.51	9.98
124	DO	dog	Hiari	MHI	m	BH	yes	0.607	1.061	2.568	278.104	108.296	168.686	FSS_OT_Gwen_IS_4	11.5	4.49	6.99
125	AO	dog	Maisha	MBI	m	NC	yes	0.755	1.049	3.64	550.119	151.132	415.396	FSS_OT_Gwen_IS_4	4.6	1.27	3.48
126	AO	dog	Enzi	LZEP	m	NC	yes	1.762	1.021	0.992	281.431	283.701	495.855	FSS_OT_Gwen_IS_4	7.1	7.12	12.45
127	DO	dog	Asali	AB	m	NC	yes	0.902	1.041	2.496	347.802	139.344	313.87	FSS_OT_Gwen_IS_4	5.7	2.28	5.14
128	AO	dog	Sahibu	SN	m	FH	yes	0.86	1.043	1.828	264.684	144.794	227.751	FSS_OT_Gwen_IS_4	4.6	2.52	3.96
129	DO	dog	Bora	AB	f	FC	yes	0.673	1.055	2.556	392.196	153.441	263.841	FSS_OT_Gwen_IS_4	13.9	5.43	9.34
130	AO	wolf	Nanuk	NU	m	NC	no	0.906	1.053	4.192	301.958	72.0319	273.471	FSS_OT_Gwen_IS_4	3.7	0.88	3.33
131	AO	wolf	Taima	TT	f	FH	yes	0.727	1.066	0.976	362.565	371.48	263.684	FSS_OT_Gwen_IS_4	3.1	3.14	2.23
132	AO	dog	Sahibu	SB	m	NC	yes	1	1.037	1.388	306.036	220.487	306.036	FSS_OT_Gwen_IS_4	3.3	2.35	3.26
133	AO	wolf	Taima	TT	f	NC	no	0.716	1.067	7.252	428.895	59.1416	307.268	FSS_OT_Gwen_IS_4	8.9	1.22	6.35
134	DO	dog	Bora	AB	f	FH	yes	0.822	1.045	2.296	212.159	92.4038	174.442	FSS_OT_Gwen_IS_4	10.2	4.43	8.36
135	DO	dog	Asali	AB	m	FC	yes	2.056	1.018	0.704	244.544	347.364	502.674	FSS_OT_Gwen_IS_4	3.1	4.38	6.34
136	AO	dog	Sahibu	SB	m	FC	yes	0.74	1.05	2.728	497.649	182.423	368.26	FSS_OT_Gwen_IS_4	3.8	1.4	2.82
137	AO	wolf	Nanuk	NU	m	FC	yes	1	1.048	3.252	216.236	66.4933	216.236	FSS_OT_Gwen_rem	3.6	1.12	3.64
138	DO	dog	Bora	AB	f	NC	yes	0.974	1.038	2.02	174.148	86.212	169.565	FSS_OT_Gwen_IS_4	8.2	4.04	7.94
139	AO	wolf	Taima	TT	f	NC	yes	0.828	1.058	3.016	183.895	60.973	152.189	FSS_OT_Gwen_IS_4	7.1	2.34	5.84
140	DO	dog	Asali	AB	m	NC	yes	1.423	1.026	1.172	203.91	173.984	290.179	FSS_OT_Gwen_IS_4	4.3	3.68	6.14
141	AO	dog	Sahibu	SB	m	NC	yes	0.949	1.039	1.976	214.524	108.565	203.522	FSS_OT_Gwen_IS_4	3	1.54	2.89
142	DO	dog	Bora	AB	f	BH	yes	1.37	1.027	1.428	108.907	76.2655	149.243	FSS_OT_Gwen_IS_5	6.6	4.65	9.1
143	AO	wolf	Una	NU	f	BH	yes	0.774	1.062	1.32	136.842	103.668	105.942	FSS_OT_Gwen_IS_5	4.2	3.18	3.25
144	AO	wolf	Una	NU	f	FH	no	1.091	1.044	2.44	142.702	58.4844	155.675	FSS_OT_Gwen_IS_5	4.1	1.66	4.42
145	DO	dog	Bora	AB	f	NC	yes	0.755	1.049	3.292	234.43	71.212	177.018	FSS_OT_Gwen_IS_5	13.6	4.13	10.28
146	AO	wolf	Nanuk	NU	m	NC	no	1.171	1.041	3.044	222.732	73.1708	260.759	FSS_OT_Gwen_IS_5	2.6	0.85	3.03
147	AO	wolf	Nanuk	NU	m	FH	no	1.091	1.044	3.412	310.691	91.0582	338.935	FSS_OT_Gwen_IS_5	2.3	0.67	2.49
148	DO	dog	Asali	AB	m	FH	yes	1.947	1.019	0.828	164.095	198.183	319.554	FSS_OT_Gwen_IS_5	2.4	2.84	4.58
149	AO	dog	Sahibu	SB	m	BH	yes	0.74	1.05	2.816	303.676	107.84	224.721	FSS_OT_Gwen_IS_5	5.4	1.9	3.96
150	AO	wolf	Taima	TT	f	BH	no	0.774	1.062	5.524	326.184	59.0485	252.53	FSS_OT_Gwen_IS_5	7.3	1.31	5.62
151	AO	wolf	Taima	TT	f	FC	no	0.857	1.056	4.244	288.385	67.9513	247.187	FSS_OT_Gwen_IS_5	9.7	2.29	8.33
152	AO	dog	Asali	AB	m	BH	yes	1.48	1.025	1.16	251.758	217.033	372.602	FSS_OT_Gwen_IS_5	3.2	2.77	4.76
153	AO	wolf	Nanuk	NU	m	BH	no	1	1.048	2.652	218.553	82.4106	218.553	FSS_OT_Gwen_rem	2.5	0.94	2.5
154	DO	dog	Imara	MHI	f	NC	yes	0.822	1.045	2.384	221.208	92.7885	181.882	FSS_OT_Gwen_rem	6.7	2.81	5.51
155	AO	dog	Hiari	MHI	m	NC	yes	0.627	1.059	3.604	427.659	118.662	268.193	FSS_OT_Gwen_rem	8.3	2.31	5.21

## Sheet: social interaction conditions
subject_id	species	sex	condition	human_partner_id	pack_id	feeding_status	reproductive_phase	duration_total	duration_OOS	duration_in_sight	sum_SDBs	rate_SDB	n_bodcon	duration_bodcon	n_proximity	duration_prox	duration_prox_no_cont	OT_pg_ml_SG	OT_pg_mg_crea	plate_id	baseline_OT_pg_ml_SG	GC_ng_ml	GC_ng_mg_crea	GC_ng_ml_SG	baseline_GC_ng_ml_SG
Hiari	dog	male	BH	1	MHI	yes	DO	377	0	377	1	0.00265252	0.981432	370	1	377	7	108.296	168.686	FSS_OT_Gwen_IS_4	270.232	11.524	4.48754	6.98997	4.635
Panya	dog	female	BH	1	LZEP	yes	AO	306	0	306	1	0.00326797	0.993464	304	1	306	2	69.0235	90.0119	FSS_OT_Gwen_IS_1	197.69	3.952	2.11563	2.75894	4.63
Tala	wolf	female	BH	1	TCTT	no	AO	302	2	300	0	0	0.236667	71	0.28	84	13	107.035	371.494	FSS_OT_Gwen_IS_1	273.47	3.34	0.888298	3.08308	3.26
Una	wolf	female	BH	1	NU	yes	AO	308	17	291	0	0	0.969072	282	0.986254	287	5	103.668	105.942	FSS_OT_Gwen_IS_5	205.705	4.204	3.18485	3.25471	4.23
Enzi	dog	male	BH	2	LZEP	yes	AO	310	0	310	7	0.0225806	0.983871	305	0.993548	308	3	147.515	299.829	FSS_OT_Gwen_IS_4	467.839				13.68
Imara	dog	female	BH	2	MHI	yes	DO	305	0	305	4	0.0131148	0.904918	276	0.947541	289	13	77.0943	164.988	FSS_OT_Gwen_IS_2	205.192	7.154	2.47372	5.29396	5.205
Sahibu	dog	male	BH	2	SB	yes	AO	366	0	366	15	0.0409836	0.97541	357	1	366	9	107.84	224.721	FSS_OT_Gwen_IS_5	254.78	5.358	1.9027	3.96492	3.075
Taima	wolf	female	BH	2	TT	no	AO	312	110	202	7	0.0346535	0.876238	177	0.945545	191	14	59.0485	252.53	FSS_OT_Gwen_IS_5	229.728	7.26	1.31427	5.62065	6.095
Tekoa	wolf	male	BH	2	TT	no	AO	331	0	331	1	0.00302115	0.824773	273	0.918429	304	31	100.806	299.157	FSS_OT_Gwen_IS_3	277.439	4.046	1.42264	4.22191	5.805
Aragorn	wolf	male	BH	3	KAS	yes	AO	347	20	327	1	0.0030581	0.40367	132	0.675841	221	89	82.7343	154.588	FSS_OT_Gwen_IS_4	365.897	7.442	4.66291	8.71259	10.195
Shima	wolf	female	BH	3	KAS	no	AO	314	43	271	2	0.00738007	0.250923	68	0.402214	109	41	58.1969	217.144	FSS_OT_Gwen_IS_3	250.222	2.07	0.88765	3.312	2.245
Gero	wolf	male	FH	4	GYW	yes	AO	319	0	319	1	0.0031348	0.981191	313	0.996865	318	5	117.328	91.0087	FSS_OT_Gwen_IS_3	220.932	7.088	8.77228	6.80448	5.355
Hiari	dog	male	FH	4	MHI	yes	AO	316	0	316	13	0.0411392	0.882911	279	0.933544	295	16	129.912	202.888	FSS_OT_Gwen_IS_4	270.232	8.078	2.85644	4.46099	4.635
Panya	dog	female	FH	4	LZEP	yes	AO	295	104	191	9	0.0471204	0.837696	160	0.931937	178	18	121.117	191.084	FSS_OT_Gwen_IS_1	197.69	6.644	3.11632	4.91656	4.63
Aragorn	wolf	male	FH	5	KAS	no	AO	306	72	234	2	0.00854701	0.00854701	2	0.269231	63	61	98.0168	217.048	FSS_OT_Gwen_IS_4	365.897	6.236	4.50578	9.9776	10.195
Bora	dog	female	FH	5	AB	yes	DO	308	0	308	18	0.0584416	0.88961	274	0.905844	279	5	92.4038	174.442	FSS_OT_Gwen_IS_4	173.292	10.164	4.42683	8.35707	9.11
Maisha	dog	male	FH	5	MBI	yes	AO	305	73	232	5	0.0215517	0.836207	194	0.909483	211	17	177.978	224.86	FSS_OT_Gwen_IS_4	429.497	5.712	4.08	5.15473	5.105
Taima	wolf	female	FH	5	TT	yes	AO	306	231	75	0	0	0	0	0	0	0	371.48	263.684	FSS_OT_Gwen_IS_4	229.728	3.06	3.13525	2.22545	6.095
Tekoa	wolf	male	FH	5	TT	no	AO	307	188	119	0	0	0	0	0.10084	12	12	79.1255	242.591	FSS_OT_Gwen_IS_4	277.439	7.574	1.88221	5.77067	5.805
Una	wolf	female	FH	5	NU	no	AO	308	277	31	0	0	0.0967742	3	0.387097	12	9	58.4844	155.675	FSS_OT_Gwen_IS_5	205.705	4.056	1.6623	4.42473	4.23
Yukon	wolf	female	FH	6	GYW	no	AO	344	0	344	0	0	0.915698	315	1	344	29	194.686	330.436	FSS_OT_Gwen_IS_2	364.895	2.592	2.93213	4.97664	4.075
Enzi	dog	male	FH	7	LZEP	yes	AO	376	2	374	5	0.013369	0.676471	253	0.786096	294	41	276.421	317.055	FSS_OT_Gwen_IS_4	467.839	13.348	10.7645	12.3469	13.68
Amarok	wolf	male	FH	8	AK	yes	AO	321	106	215	3	0.0139535	0.47907	103	0.669767	144	41	74.7222	101.383	FSS_OT_Gwen_IS_3	180.207	3.082	1.81722	2.4656	3.855
Meru	dog	male	FH	8	MHI	yes	DO	310	133	177	0	0	0.463277	82	0.502825	89	7	687.382	504.052	FSS_OT_Gwen_IS_3	190.941	1.1	4.26	5.81	7.28
Amarok	wolf	male	BH	9	AK	no	AO	307	0	307	7	0.0228013	0.921824	283	1	307	24	67.4173	273.948	FSS_OT_Gwen_IS_2	180.207				3.855
Asali	dog	male	BH	9	AB	yes	AO	304	0	304	5	0.0164474	0.976974	297	1	304	7	217.033	372.602	FSS_OT_Gwen_IS_5	302.025	3.214	2.77069	4.75672	5.64
Binti	dog	female	BH	9	MBI	yes	AO	278	0	278	3	0.0107914	0.910072	253	0.920863	256	3	88.6605	142.267	FSS_OT_Gwen_IS_1	159.95	6.96	4.2233	6.77684	5.93
Bora	dog	female	BH	9	AB	yes	DO	318	7	311	19	0.0610932	0.948553	295	0.980707	305	10	76.2655	149.243	FSS_OT_Gwen_IS_5	173.292	6.644	4.65266	9.10474	9.11
Gero	wolf	male	BH	9	GYW	no	AO	354	1	353	0	0	0.852691	301	0.886686	313	12	83.8095	264.58	FSS_OT_Gwen_IS_4	220.932	3.798	1.11053	3.50585	5.355
Meru	dog	male	BH	9	MHI	yes	DO	341	0	341	0	0	0.656891	224	0.741935	253	29	85.904	121.841	FSS_OT_Gwen_IS_2	190.941	1.764	3.83478	5.439	7.28
Nanuk	wolf	male	BH	9	NU	no	AO	306	0	306	20	0.0653595	0.993464	304	0.996732	305	1	82.4106	218.553	FSS_OT_Gwen_rem	267.115	2.502	0.943439	2.502	3.18
Yukon	wolf	female	BH	9	GYW	no	AO	331	0	331	0	0	0.966767	320	1	331	11	108.149	330.724	FSS_OT_Gwen_IS_1	364.895	3.44	0.981735	3.00218	4.075
Maisha	dog	male	BH	10	MBI	yes	DO	311	2	309	5	0.0161812	0.893204	276	0.94822	293	17	178.709	358.951	FSS_OT_Gwen_IS_3	429.497	3.892	3.41404	6.85733	5.105
Nia	dog	female	BH	10	NGS	yes	AO	314	0	314	11	0.0350318	0.423567	133	0.856688	269	136	94.8309	161.558	FSS_OT_Gwen_IS_3	168.417	9.778	4.71911	8.03969	5.565
Binti	dog	female	FH	11	MBI	yes	AO	348	47	301	4	0.013289	0.681063	205	0.730897	220	15	96.9301	192.107	FSS_OT_Gwen_IS_1	159.95	9.53	3.86769	7.66543	5.93
Imara	dog	female	FH	11	MHI	yes	DO	325	41	284	12	0.0422535	0.975352	277	0.985915	280	3	82.4071	191.075	FSS_OT_Gwen_IS_2	205.192	3.964	2.63564	6.11117	5.205
Sahibu	dog	male	FH	11	SN	yes	AO	312	6	306	8	0.0261438	0.506536	155	0.571895	175	20	144.794	227.751	FSS_OT_Gwen_IS_4	254.78	4.606	2.51969	3.9633	3.075
Shima	wolf	female	FH	11	KAS	yes	AO	310	129	181	0	0	0	0	0.359116	65	65	204.613	154.434	FSS_OT_Gwen_IS_2	250.222	0.456	1	0.754759	2.245
Tala	wolf	female	FH	11	TCTT	yes	AO	317	9	308	2	0.00649351	0.0714286	22	0.152597	47	25	159.703	155.828	FSS_OT_Gwen_IS_1	273.47	1.886	1.52097	1.48407	3.26
Asali	dog	male	FH	12	AB	yes	DO	313	28	285	7	0.0245614	0.501754	143	0.547368	156	13	198.183	319.554	FSS_OT_Gwen_IS_5	302.025	2.354	2.843	4.58411	5.64
Nanuk	wolf	male	FH	12	NU	no	AO	320	178	142	0	0	0.619718	88	0.746479	106	18	91.0582	338.935	FSS_OT_Gwen_IS_5	267.115	2.278	0.667644	2.48509	3.18
Nia	dog	female	FH	12	NGS	yes	AO	308	8	300	2	0.00666667	0.296667	89	0.753333	226	137	80.912	127.269	FSS_OT_Gwen_IS_2	168.417	7.118	3.89387	6.12479	5.565
