# Supplementary material for: Life experience rather than domestication accounts for dogs’ increased oxytocin release during social contact with humans
Source: Sci Rep. 2021 Jul 13;11:14423. doi: 10.1038/s41598-021-93922-1 (PMC8277847; doi:10.1038/s41598-021-93922-1)
Supplement: Supplementary file 2 — Supplementary Information 2. [file 41598_2021_93922_MOESM2_ESM.xlsx]

## Sheet: human_data_full
sample_ID	pre_post	subject_ID	condition	species	familiarity	animal_partner_ID	dyad_ID	SG	crea_mg_ml	OT_pg_mg_crea	plate_ID
H155	pre	1	control	dog	bonded	Hiari	1_Hiari	1.019	1.236	28.8456	FSS_OT_Gwen_IS11
H156	post	1	control	dog	bonded	Hiari	1_Hiari	1.02	0.972	33.7718	FSS_OT_Gwen_IS11
H81	pre	1	control	dog	bonded	Panya	1_Panya	1.015	0.992	65.6407	FSS_OT_Gwen_rem
H82	post	1	control	dog	bonded	Panya	1_Panya	1.022	1.48	61.1279	FSS_OT_Gwen_IS9
H181	pre	1	cuddle	dog	bonded	Hiari	1_Hiari	1.019	1.484	54.2182	FSS_OT_Gwen_IS12
H182	post	1	cuddle	dog	bonded	Hiari	1_Hiari	1.014	0.888	70.0835	FSS_OT_Gwen_IS12
H7	pre	1	cuddle	dog	bonded	Panya	1_Panya	1.02	1.324	78.6924	FSS_OT_Gwen_IS6
H8	post	1	cuddle	dog	bonded	Panya	1_Panya	1.021	1.312	67.7994	FSS_OT_Gwen_IS6
H37	pre	1	no_animal_control	none	bonded			1.02	1.404	42.6168	FSS_OT_Gwen_IS7
H38	post	1	no_animal_control	none	bonded			1.021	1.544	35.5959	FSS_OT_Gwen_IS7
H195	pre	1	control	wolf	bonded	Una	1_Una	1.023	1.724	39.2204	FSS_OT_Gwen_IS12
H196	post	1	control	wolf	bonded	Una	1_Una	1.022	1.136	49.8324	FSS_OT_Gwen_IS12
H79	pre	1	control	wolf	bonded	Tala	1_Tala	1.012	0.54	48.4153	FSS_OT_Gwen_IS9
H80	post	1	control	wolf	bonded	Tala	1_Tala	1.006	0.192	151.489	FSS_OT_Gwen_IS9
H10	post	1	cuddle	wolf	bonded	Tala	1_Tala	1.02	1.04	45.4945	FSS_OT_Gwen_IS6
H211	pre	1	cuddle	wolf	bonded	Una	1_Una	1.016	0.792	61.2799	FSS_OT_Gwen_IS13
H212	post	1	cuddle	wolf	bonded	Una	1_Una	1.022	1.116	53.3372	FSS_OT_Gwen_IS13
H9	pre	1	cuddle	wolf	bonded	Tala	1_Tala	1.026	1.536	73.8069	FSS_OT_Gwen_IS6
H143	pre	2	control	dog	bonded	Enzi	2_Enzi	1.022	1.58	32.9845	FSS_OT_Gwen_IS11
H144	post	2	control	dog	bonded	Enzi	2_Enzi	1.021	1.224	32.8027	FSS_OT_Gwen_IS11
H163	pre	2	control	dog	bonded	Imara	2_Imara	1.005	0.188	66.2618	FSS_OT_Gwen_IS11
H164	post	2	control	dog	bonded	Imara	2_Imara	1.008	0.366	45.4494	FSS_OT_Gwen_IS11
H217	pre	2	control	dog	bonded	Sahibu	3_Sahibu	1.026	1.232	47.692	FSS_OT_Gwen_IS13
H218	post	2	control	dog	bonded	Sahibu	3_Sahibu	1.024	0.928	41.2903	FSS_OT_Gwen_IS13
H129	pre	2	cuddle	dog	bonded	Enzi	2_Enzi	1.014	0.724	68.2429	FSS_OT_Gwen_IS10
H130	post	2	cuddle	dog	bonded	Enzi	2_Enzi	1.007	0.228	79.8031	FSS_OT_Gwen_IS10
H225	pre	2	cuddle	dog	bonded	Sahibu	3_Sahibu	1.008	0.362	79.6125	FSS_OT_Gwen_IS13
H226	post	2	cuddle	dog	bonded	Sahibu	3_Sahibu	1.004	0.128	145.582	FSS_OT_Gwen_IS13
H33	pre	2	cuddle	dog	bonded	Imara	2_Imara	1.003	0.186	61.3176	FSS_OT_Gwen_IS7
H34	post	2	cuddle	dog	bonded	Imara	2_Imara	1.018	1.504	33.4333	FSS_OT_Gwen_IS7
H27	pre	2	no_animal_control	none	bonded			1.006	0.346	52.8946	FSS_OT_Gwen_IS7
H28	post	2	no_animal_control	none	bonded			1.002	0.104	128.935	FSS_OT_Gwen_IS7
H149	pre	2	control	wolf	bonded	Tekoa	2_Tekoa	1.02	1.008	54.7823	FSS_OT_Gwen_IS11
H150	post	2	control	wolf	bonded	Tekoa	2_Tekoa	1.014	0.56	56.5808	FSS_OT_Gwen_IS11
H199	pre	2	control	wolf	bonded	Taima	2_Taima	1.004	0.296	125.687	FSS_OT_Gwen_IS12
H200	post	2	control	wolf	bonded	Taima	2_Taima	1.01	0.634	64.2246	FSS_OT_Gwen_rem
H227	pre	2	cuddle	wolf	bonded	Taima	2_Taima	1.026	1.484	36.4671	FSS_OT_Gwen_IS13
H228	post	2	cuddle	wolf	bonded	Taima	2_Taima	1.021	1.096	32.1153	FSS_OT_Gwen_IS13
H93	pre	2	cuddle	wolf	bonded	Tekoa	2_Tekoa	1.009	0.498	81.4922	FSS_OT_Gwen_IS9
H94	post	2	cuddle	wolf	bonded	Tekoa	2_Tekoa	1.002	0.098	121.704	FSS_OT_Gwen_IS9
H173	pre	3	no_animal_control	none	bonded			1.028	1.816	37.3322	FSS_OT_Gwen_IS12
H174	post	3	no_animal_control	none	bonded			1.025	1.424	43.4525	FSS_OT_Gwen_IS12
H165	pre	3	control	wolf	bonded	Shima	3_Shima	1.023	1.664	31.0905	FSS_OT_Gwen_IS11
H166	post	3	control	wolf	bonded	Shima	3_Shima	1.02	1.144	34.2204	FSS_OT_Gwen_IS11
H175	pre	3	control	wolf	bonded	Aragorn	3_Aragorn	1.03	2.468	30.4954	FSS_OT_Gwen_IS12
H176	post	3	control	wolf	bonded	Aragorn	3_Aragorn	1.027	1.712	46.5706	FSS_OT_Gwen_IS12
H147	pre	3	cuddle	wolf	bonded	Aragorn	3_Aragorn	1.029	2.956	31.6647	FSS_OT_Gwen_IS11
H148	post	3	cuddle	wolf	bonded	Aragorn	3_Aragorn	1.024	2.132	39.5425	FSS_OT_Gwen_IS11
H73	pre	3	cuddle	wolf	bonded	Shima	3_Shima	1.028	2.896	27.5206	FSS_OT_Gwen_IS9
H74	post	3	cuddle	wolf	bonded	Shima	3_Shima	1.023	1.9	33.4922	FSS_OT_Gwen_IS9
H161	pre	4	control	dog	familiar	Hiari	4_Hiari	1.024	1.58	40.1638	FSS_OT_Gwen_IS11
H162	post	4	control	dog	familiar	Hiari	4_Hiari	1.026	1.516	41.0875	FSS_OT_Gwen_IS11
H91	pre	4	control	dog	familiar	Panya	4_Panya	1.007	0.328	67.7732	FSS_OT_Gwen_IS9
H92	post	4	control	dog	familiar	Panya	4_Panya	1.006	0.322	151.863	FSS_OT_Gwen_IS9
H115	pre	4	cuddle	dog	familiar	Hiari	4_Hiari	1.012	0.7	63.3156	FSS_OT_Gwen_IS10
H116	post	4	cuddle	dog	familiar	Hiari	4_Hiari	1.017	1.08	48.0942	FSS_OT_Gwen_IS10
H3	pre	4	cuddle	dog	familiar	Panya	4_Panya	1.031	1.74	102.132	FSS_OT_Gwen_IS6
H4	post	4	cuddle	dog	familiar	Panya	4_Panya	1.03	1.704	81.0974	FSS_OT_Gwen_IS6
H25	pre	4	no_animal_control	none	familiar			1.029	2.1	55.552	FSS_OT_Gwen_IS7
H26	post	4	no_animal_control	none	familiar			1.024	1.244	54.3558	FSS_OT_Gwen_IS7
H159	pre	4	control	wolf	familiar	Gero	4_Gero	1.027	1.68	67.7539	FSS_OT_Gwen_IS11
H160	post	4	control	wolf	familiar	Gero	4_Gero	1.022	1.068	42.2694	FSS_OT_Gwen_IS11
H89	pre	4	control	wolf	familiar	Yukon	4_Yukon	1.015	0.832	57.4248	FSS_OT_Gwen_IS9
H90	post	4	control	wolf	familiar	Yukon	4_Yukon	1.013	0.6	80.988	FSS_OT_Gwen_IS9
H1	pre	4	cuddle	wolf	familiar	Yukon	4_Yukon	1.03	2.012	73.5561	FSS_OT_Gwen_IS6
H113	pre	4	cuddle	wolf	familiar	Gero	4_Gero	1.018	0.984	59.0208	FSS_OT_Gwen_IS10
H114	post	4	cuddle	wolf	familiar	Gero	4_Gero	1.017	0.888	62.7687	FSS_OT_Gwen_IS10
H2	post	4	cuddle	wolf	familiar	Yukon	4_Yukon	1.028	1.684	81.8492	FSS_OT_Gwen_IS6
H137	pre	5	control	dog	familiar	Maisha	5_Maisha	1.014	0.896	50.4376	FSS_OT_Gwen_IS10
H138	post	5	control	dog	familiar	Maisha	5_Maisha	1.006	0.32	57.8806	FSS_OT_Gwen_IS11
H197	pre	5	control	dog	familiar	Bora	5_Bora	1.005	0.334	104.406	FSS_OT_Gwen_IS12
H198	post	5	control	dog	familiar	Bora	5_Bora	1.005	0.322	96.4763	FSS_OT_Gwen_IS12
H131	pre	5	cuddle	dog	familiar	Maisha	5_Maisha	1.023	2.104	29.8329	FSS_OT_Gwen_IS10
H132	post	5	cuddle	dog	familiar	Maisha	5_Maisha	1.006	0.362	75.3827	FSS_OT_Gwen_IS10
H189	pre	5	cuddle	dog	familiar	Bora	5_Bora	1.006	0.27	125.833	FSS_OT_Gwen_IS12
H190	post	5	cuddle	dog	familiar	Bora	5_Bora	1.002	0.128	172.214	FSS_OT_Gwen_IS12
H141	pre	5	no_animal_control	none	familiar			1.009	0.606	75.2769	FSS_OT_Gwen_IS11
H142	post	5	no_animal_control	none	familiar			1.007	0.462	80.4423	FSS_OT_Gwen_IS11
H133	pre	5	control	wolf	familiar	Tekoa	5_Tekoa	1.006	0.352	72.2695	FSS_OT_Gwen_IS10
H134	post	5	control	wolf	familiar	Tekoa	5_Tekoa	1.018	1	47.5736	FSS_OT_Gwen_IS10
H151	pre	5	control	wolf	familiar	Aragorn	5_Aragorn	1.016	0.748	55.4335	FSS_OT_Gwen_IS11
H152	post	5	control	wolf	familiar	Aragorn	5_Aragorn	1.017	1	40.098	FSS_OT_Gwen_IS11
H191	pre	5	control	wolf	familiar	Taima	5_Taima	1.006	0.298	73.4721	FSS_OT_Gwen_IS12
H192	post	5	control	wolf	familiar	Taima	5_Taima	1.011	0.688	59.187	FSS_OT_Gwen_IS12
H193	pre	5	control	wolf	familiar	Una	5_Una	1.007	0.374	68.1154	FSS_OT_Gwen_IS12
H194	post	5	control	wolf	familiar	Una	5_Una	1.016	0.924	52.9128	FSS_OT_Gwen_IS12
H135	pre	5	cuddle	wolf	familiar	Tekoa	5_Tekoa	1.021	1.672	29.3895	FSS_OT_Gwen_IS10
H136	post	5	cuddle	wolf	familiar	Tekoa	5_Tekoa	1.007	0.486	48.658	FSS_OT_Gwen_IS10
H157	pre	5	cuddle	wolf	familiar	Aragorn	5_Aragorn	1.008	0.678	83.6584	FSS_OT_Gwen_IS11
H158	post	5	cuddle	wolf	familiar	Aragorn	5_Aragorn	1.009	0.654	68.3867	FSS_OT_Gwen_IS11
H187	pre	5	cuddle	wolf	familiar	Taima	5_Taima	1.007	0.452	69.5099	FSS_OT_Gwen_IS12
H188	post	5	cuddle	wolf	familiar	Taima	5_Taima	1.003	0.182	181.832	FSS_OT_Gwen_IS12
H215	pre	5	cuddle	wolf	familiar	Una	5_Una	1.008	0.342	89.4827	FSS_OT_Gwen_IS13
H216	post	5	cuddle	wolf	familiar	Una	5_Una	1.006	0.312	69.4992	FSS_OT_Gwen_IS13
H117	pre	6	control	dog	familiar	Binti	6_Binti	1.021	1.512	48.3198	FSS_OT_Gwen_IS10
H118	post	6	control	dog	familiar	Binti	6_Binti	1.02	1.84	37.7418	FSS_OT_Gwen_IS10
H19	pre	6	cuddle	dog	familiar	Binti	6_Binti	1.004	0.162	267.558	FSS_OT_Gwen_IS7
H20	post	6	cuddle	dog	familiar	Binti	6_Binti	1.021	1.708	67.2072	FSS_OT_Gwen_IS7
H119	pre	6	no_animal_control	none	familiar			1.003	0.144	75.1418	FSS_OT_Gwen_IS10
H120	post	6	no_animal_control	none	familiar			1.003	0.1	132.423	FSS_OT_Gwen_IS10
H123	pre	6	control	wolf	familiar	Yukon	6_Yukon	1.021	1.532	39.4614	FSS_OT_Gwen_IS10
H124	post	6	control	wolf	familiar	Yukon	6_Yukon	1.018	1.308	35.2475	FSS_OT_Gwen_IS10
H17	pre	6	cuddle	wolf	familiar	Yukon	6_Yukon	1.02	1.24	106.415	FSS_OT_Gwen_IS7
H18	post	6	cuddle	wolf	familiar	Yukon	6_Yukon	1.023	1.924	74.3329	FSS_OT_Gwen_IS7
H107	pre	7	control	dog	familiar	Enzi	7_Enzi	1.015	1.1	50.763	FSS_OT_Gwen_IS10
H108	post	7	control	dog	familiar	Enzi	7_Enzi	1.006	0.334	77.1836	FSS_OT_Gwen_IS10
H127	pre	7	cuddle	dog	familiar	Enzi	7_Enzi	1.027	1.764	39.9232	FSS_OT_Gwen_IS10
H128	post	7	cuddle	dog	familiar	Enzi	7_Enzi	1.029	1.596	34.1078	FSS_OT_Gwen_IS10
H105	pre	7	no_animal_control	none	familiar			1.02	1.56	35.2594	FSS_OT_Gwen_IS10
H106	post	7	no_animal_control	none	familiar			1.003	0.142	87.8121	FSS_OT_Gwen_IS10
H59	pre	8	control	dog	familiar	Meru	8_Meru	1.018	1.28	37.4468	FSS_OT_Gwen_IS8
H60	post	8	control	dog	familiar	Meru	8_Meru	1.005	0.316	98.705	FSS_OT_Gwen_IS8
H61	pre	8	cuddle	dog	familiar	Meru	8_Meru	1.009	0.464	88.2057	FSS_OT_Gwen_IS8
H62	post	8	cuddle	dog	familiar	Meru	8_Meru	1.022	2.004	25.4854	FSS_OT_Gwen_IS8
H51	pre	8	no_animal_control	none	familiar			1.014	0.9	61.2731	FSS_OT_Gwen_IS8
H52	post	8	no_animal_control	none	familiar			1.027	2.356	33.1109	FSS_OT_Gwen_IS8
H71	pre	8	control	wolf	familiar	Amarok	8_Amarok	1.027	1.552	29.6486	FSS_OT_Gwen_IS8
H72	post	8	control	wolf	familiar	Amarok	8_Amarok	1.029	2.036	33.1479	FSS_OT_Gwen_IS9
H63	pre	8	cuddle	wolf	familiar	Amarok	8_Amarok	1.024	1.432	33.7196	FSS_OT_Gwen_IS8
H64	post	8	cuddle	wolf	familiar	Amarok	8_Amarok	1.026	2.276	36.2333	FSS_OT_Gwen_rem
H145	pre	9	control	dog	bonded	Meru	9_Meru	1.021	0.744	36.6412	FSS_OT_Gwen_IS11
H146	post	9	control	dog	bonded	Meru	9_Meru	1.014	0.468	33.5811	FSS_OT_Gwen_IS11
H205	pre	9	control	dog	bonded	Asali	9_Asali	1.024	2.392	41.9624	FSS_OT_Gwen_IS13
H206	post	9	control	dog	bonded	Asali	9_Asali	1.022	2.188	41.4906	FSS_OT_Gwen_IS13
H233	pre	9	control	dog	bonded	Bora	9_Bora	1.011	0.58	56.0199	FSS_OT_Gwen_IS13
H234	post	9	control	dog	bonded	Bora	9_Bora	1.008	0.374	46.4169	FSS_OT_Gwen_IS13
H49	pre	9	control	dog	bonded	Binti	9_Binti	1.026	1.748	30.2286	FSS_OT_Gwen_IS8
H50	post	9	control	dog	bonded	Binti	9_Binti	1.012	0.464	64.3755	FSS_OT_Gwen_IS8
H203	pre	9	cuddle	dog	bonded	Bora	9_Bora	1.022	1.332	52.2459	FSS_OT_Gwen_IS12
H204	post	9	cuddle	dog	bonded	Bora	9_Bora	1.007	0.28	85.4042	FSS_OT_Gwen_IS13
H231	pre	9	cuddle	dog	bonded	Asali	9_Asali	1.027	1.56	31.8224	FSS_OT_Gwen_IS13
H232	post	9	cuddle	dog	bonded	Asali	9_Asali	1.006	0.288	55.8126	FSS_OT_Gwen_IS13
H43	pre	9	cuddle	dog	bonded	Meru	9_Meru	1.007	0.378	91.8224	FSS_OT_Gwen_IS8
H44	post	9	cuddle	dog	bonded	Meru	9_Meru	1.003	0.106	52.2344	FSS_OT_Gwen_IS8
H5	pre	9	cuddle	dog	bonded	Binti	9_Binti	1.022	1.288	103.79	FSS_OT_Gwen_IS6
H6	post	9	cuddle	dog	bonded	Binti	9_Binti	1.014	0.708	125.308	FSS_OT_Gwen_IS6
H41	pre	9	no_animal_control	none	bonded			1.017	0.872	45.9225	FSS_OT_Gwen_IS7
H42	post	9	no_animal_control	none	bonded			1.003	0.082	210.476	FSS_OT_Gwen_IS7
H139	pre	9	control	wolf	bonded	Gero	9_Gero	1.001	0.48	52.5932	FSS_OT_Gwen_IS11
H140	post	9	control	wolf	bonded	Gero	9_Gero	1.003	0.13	138.492	FSS_OT_Gwen_IS11
H153	pre	9	control	wolf	bonded	Yukon	9_Yukon	1.02	0.728	41.5616	FSS_OT_Gwen_IS11
H154	post	9	control	wolf	bonded	Yukon	9_Yukon	1.007	0.22	27.1537	FSS_OT_Gwen_IS11
H207	pre	9	control	wolf	bonded	Nanuk	9_Nanuk	1.004	0.31	60.7821	FSS_OT_Gwen_IS13
H208	post	9	control	wolf	bonded	Nanuk	9_Nanuk	1.003	0.194	79.2354	FSS_OT_Gwen_IS13
H87	pre	9	control	wolf	bonded	Amarok	9_Amarok	1.024	0.952	45.0001	FSS_OT_Gwen_IS9
H88	post	9	control	wolf	bonded	Amarok	9_Amarok	1.004	0.104	142.455	FSS_OT_Gwen_IS9
H11	pre	9	cuddle	wolf	bonded	Yukon	9_Yukon	1.02	0.612	83.1102	FSS_OT_Gwen_IS6
H12	post	9	cuddle	wolf	bonded	Yukon	9_Yukon	1.013	0.484	103.338	FSS_OT_Gwen_IS7
H121	pre	9	cuddle	wolf	bonded	Gero	9_Gero	1.019	0.676	53.481	FSS_OT_Gwen_IS10
H122	post	9	cuddle	wolf	bonded	Gero	9_Gero	1.008	0.252	73.9761	FSS_OT_Gwen_IS10
H235	pre	9	cuddle	wolf	bonded	Nanuk	9_Nanuk	1.004	0.134	33.6382	FSS_OT_Gwen_rem
H236	post	9	cuddle	wolf	bonded	Nanuk	9_Nanuk	1.006	0.19	64.8276	FSS_OT_Gwen_rem
H39	pre	9	cuddle	wolf	bonded	Amarok	9_Amarok	1.025	1.784	26.0293	FSS_OT_Gwen_IS7
H40	post	9	cuddle	wolf	bonded	Amarok	9_Amarok	1.016	1.096	34.1442	FSS_OT_Gwen_IS7
H167	pre	10	control	dog	bonded	Maisha	10_Maisha	1.029	1.604	37.9179	FSS_OT_Gwen_IS12
H168	post	10	control	dog	bonded	Maisha	10_Maisha	1.008	0.382	62.1594	FSS_OT_Gwen_IS12
H69	pre	10	control	dog	bonded	Nia	10_Nia	1.02	0.696	54.4393	FSS_OT_Gwen_IS8
H70	post	10	control	dog	bonded	Nia	10_Nia	1.009	0.36	77.6333	FSS_OT_Gwen_IS8
H67	pre	10	cuddle	dog	bonded	Nia	10_Nia	1.026	1.332	30.8995	FSS_OT_Gwen_IS8
H68	post	10	cuddle	dog	bonded	Nia	10_Nia	1.029	1.464	26.2973	FSS_OT_Gwen_IS8
H95	pre	10	cuddle	dog	bonded	Maisha	10_Maisha	1.021	1.424	39.8175	FSS_OT_Gwen_IS9
H96	post	10	cuddle	dog	bonded	Maisha	10_Maisha	1.016	1.396	35.343	FSS_OT_Gwen_IS9
H97	pre	10	no_animal_control	none	bonded			1.018	1.412	31.9093	FSS_OT_Gwen_IS9
H98	post	10	no_animal_control	none	bonded			1.017	1.384	27.3387	FSS_OT_Gwen_IS9
H183	pre	10	control	wolf	bonded	Una	10_Una	1.021	1.044	71.7028	FSS_OT_Gwen_IS12
H184	post	10	control	wolf	bonded	Una	10_Una	1.014	0.696	61.9137	FSS_OT_Gwen_IS12
H65	pre	10	cuddle	wolf	bonded	Una	10_Una	1.028	1.836	30.6155	FSS_OT_Gwen_IS8
H66	post	10	cuddle	wolf	bonded	Una	10_Una	1.023	1.252	38.2968	FSS_OT_Gwen_IS8
H209	pre	11	control	dog	familiar	Sahibu	11_Sahibu	1.01	0.652	53.3433	FSS_OT_Gwen_IS13
H210	post	11	control	dog	familiar	Sahibu	11_Sahibu	1.017	1.064	48.2669	FSS_OT_Gwen_IS13
H55	pre	11	control	dog	familiar	Binti	11_Binti	1.021	1.436	53.3318	FSS_OT_Gwen_IS8
H56	post	11	control	dog	familiar	Binti	11_Binti	1.011	0.596	54.0421	FSS_OT_Gwen_IS8
H85	pre	11	control	dog	familiar	Imara	11_Imara	1.007	0.38	79.8651	FSS_OT_Gwen_IS9
H86	post	11	control	dog	familiar	Imara	11_Imara	1.007	0.37	102.323	FSS_OT_Gwen_IS9
H15	pre	11	cuddle	dog	familiar	Binti	11_Binti	1.024	1.456	87.101	FSS_OT_Gwen_IS7
H16	post	11	cuddle	dog	familiar	Binti	11_Binti	1.026	1.704	67.508	FSS_OT_Gwen_IS7
H185	pre	11	cuddle	dog	familiar	Sahibu	11_Sahibu	1.014	1.076	54.4505	FSS_OT_Gwen_IS12
H186	post	11	cuddle	dog	familiar	Sahibu	11_Sahibu	1.005	0.286	115.963	FSS_OT_Gwen_IS12
H47	pre	11	cuddle	dog	familiar	Imara	11_Imara	1.02	1.124	66.6692	FSS_OT_Gwen_IS8
H48	post	11	cuddle	dog	familiar	Imara	11_Imara	1.024	1.656	47.2316	FSS_OT_Gwen_IS8
H23	pre	11	no_animal_control	none	familiar			1.022	1.228	63.3931	FSS_OT_Gwen_IS7
H24	post	11	no_animal_control	none	familiar			1.02	1.02	78.0868	FSS_OT_Gwen_IS7
H53	pre	11	control	wolf	familiar	Tala	11_Tala	1.009	0.512	94.3078	FSS_OT_Gwen_IS8
H54	post	11	control	wolf	familiar	Tala	11_Tala	1.012	0.556	77.0692	FSS_OT_Gwen_IS8
H83	pre	11	control	wolf	familiar	Shima	11_Shima	1.008	0.604	70.9213	FSS_OT_Gwen_IS9
H84	post	11	control	wolf	familiar	Shima	11_Shima	1.005	0.296	72.0519	FSS_OT_Gwen_IS9
H13	pre	11	cuddle	wolf	familiar	Tala	11_Tala	1.012	0.788	67.8601	FSS_OT_Gwen_IS7
H14	post	11	cuddle	wolf	familiar	Tala	11_Tala	1.009	0.512	148.123	FSS_OT_Gwen_IS7
H45	pre	11	cuddle	wolf	familiar	Shima	11_Shima	1.026	1.904	55.0269	FSS_OT_Gwen_IS8
H46	post	11	cuddle	wolf	familiar	Shima	11_Shima	1.008	0.512	77.745	FSS_OT_Gwen_IS8
H229	pre	12	control	dog	familiar	Asali	12_Asali	1.025	1.656	47.8814	FSS_OT_Gwen_IS13
H230	post	12	control	dog	familiar	Asali	12_Asali	1.022	1.296	38.9204	FSS_OT_Gwen_IS13
H35	pre	12	control	dog	familiar	Nia	12_Nia	1.017	0.852	66.3828	FSS_OT_Gwen_IS7
H36	post	12	control	dog	familiar	Nia	12_Nia	1.012	0.664	54.9942	FSS_OT_Gwen_IS7
H223	pre	12	cuddle	dog	familiar	Asali	12_Asali	1.016	0.86	70.1276	FSS_OT_Gwen_IS13
H224	post	12	cuddle	dog	familiar	Asali	12_Asali	1.009	0.466	71.896	FSS_OT_Gwen_IS13
H29	pre	12	cuddle	dog	familiar	Nia	12_Nia	1.018	0.772	59.4655	FSS_OT_Gwen_IS7
H30	post	12	cuddle	dog	familiar	Nia	12_Nia	1.024	1.348	41.2141	FSS_OT_Gwen_IS7
H21	pre	12	no_animal_control	none	familiar			1.019	0.804	76.8834	FSS_OT_Gwen_IS7
H22	post	12	no_animal_control	none	familiar			1.021	1.024	52.9676	FSS_OT_Gwen_IS7
H213	pre	12	control	wolf	familiar	Nanuk	12_Nanuk	1.014	0.576	98.3727	FSS_OT_Gwen_IS13
H214	post	12	control	wolf	familiar	Nanuk	12_Nanuk	1.005	0.138	160.873	FSS_OT_Gwen_IS13
H221	pre	12	cuddle	wolf	familiar	Nanuk	12_Nanuk	1.018	0.9	48.8513	FSS_OT_Gwen_IS13
H222	post	12	cuddle	wolf	familiar	Nanuk	12_Nanuk	1.01	0.602	49.6297	FSS_OT_Gwen_IS13
