# Supplementary material for: Life experience rather than domestication accounts for dogs’ increased oxytocin release during social contact with humans
Source: Sci Rep. 2021 Jul 13;11:14423. doi: 10.1038/s41598-021-93922-1 (PMC8277847; doi:10.1038/s41598-021-93922-1)
Supplement: Supplementary file 3 — Supplementary Information 3. [file 41598_2021_93922_MOESM3_ESM.xlsx]

## Sheet: all test conditions
sample_no	subject_id	condition	fence_presence	sex	SG	crea_mg_ml	OT_plate_value_pg_ml	OT_calc_value_pg_ml	OT_pg_mg_crea	SG_sample_min1	OT_pg_ml_SG	plate_id	GC_ng_ml	GC_ng_ml_SG	GC_ng_ml_crea
P4	Casey	control	no	castrated	1.031	0.828	590.673	324.87	392.355	1.22581	398.228	OT_GW_IV	6.4	7.8329	7.7174
P32	Casey	familiar	no	castrated	1.037	1.572	843.039	463.671	294.956	1.02703	476.203	OT_GW_V
P8	Casey	food	no	castrated	1.039	1.652	741.202	407.661	246.768	0.974359	397.208	OT_GW_IV
P61	Casey	owner	no	castrated	1.029	1.852	769.352	423.144	228.479	1.31034	554.464	OT_GW_VI	6.6	8.6509	3.5648
P22	Coco	control	no	female	1.029	2.716	442.814	243.548	89.6715	1.31034	319.131	OT_GW_V	3.8	4.9479	1.3903
P10	Coco	food	no	female	1.027	1.968	235.142	129.328	65.7155	1.40741	182.017	OT_GW_IV	3.5	4.9569	1.7896
P70	Coco	owner	no	female	1.026	1.688	334.924	184.208	109.128	1.46154	269.227	OT_GW_VI	2.6	3.8205	1.5486
P33	Frodo	control	no	castrated	1.051	2.408	327.283	180.006	74.7532	0.745098	134.122	OT_GW_V	7.5	5.6151	3.1296
P63	Frodo	familiar	no	castrated	1.049	1.556	343.47	188.909	121.406	0.77551	146.5	OT_GW_VI	8.8	6.8183	5.6504
P57	Frodo	food	no	castrated	1.052	1.268	320.899	176.494	139.191	0.730769	128.977	OT_GW_VI	5.9	4.3218	4.664
P2	Frodo	owner	no	castrated	1.047	2.016	503.935	277.164	137.482	0.808511	224.09	OT_GW_IV	6.5	5.244	3.2173
P6	Hakima	control	no	castrated	1.029	2.076	414.66	228.063	109.857	1.31034	298.841	OT_GW_IV	5.8	7.579	2.7861
P26	Hakima	familiar	no	castrated	1.044	2.592	576.281	316.955	122.282	0.863636	273.733	OT_GW_V	6.3	5.4115	2.4174
P20	Hakima	food	no	castrated	1.013	0.848	213.469	117.408	138.453	2.92308	343.192	OT_GW_V	3	8.6815	3.5024
P16	Hakima	owner	no	castrated	1.013	0.696	200.166	110.091	158.177	2.92308	321.805	OT_GW_IV	3.5	10.2015	5.0144
P9	Leni	control	no	castrated	1.009	0.672	139.343	76.6386	114.046	4.22222	323.585	OT_GW_IV	3.1	12.9791	4.5744
P29	Leni	familiar	no	castrated	1.03	2.136	330.012	181.507	84.975	1.26667	229.908	OT_GW_V	5.4	6.802	2.514
P19	Leni	food	no	castrated	1.008	0.422	152.175	83.6963	198.332	4.75	397.557	OT_GW_V	2.5	11.818	5.8957
P28	Leni	owner	no	castrated	1.033	1.82	488.494	268.672	147.622	1.15152	309.38	OT_GW_V	4.4	5.016	2.3934
P23	Mago	control	no	male	1.032	1.584	1056.81	581.247	366.949	1.1875	690.23	OT_GW_V	5	5.8805	3.1263
P65	Mago	familiar	no	male	1.033	1.564	802.038	441.121	282.047	1.15152	507.957	OT_GW_VI	4.8	5.5135	3.0614
P67	Mago	food	no	male	1.033	1.748	917.667	504.717	288.74	1.15152	581.189	OT_GW_VI	4.1	4.6844	2.3272
P64	Mago	owner	no	male	1.03	1.696	675.906	371.748	219.191	1.26667	470.881	OT_GW_VI	4.1	5.1756	2.4092
P55	Miley	control	no	female	1.039	1.66	1341.69	737.931	444.537	0.974359	719.009	OT_GW_VI	2.9	2.851	1.7627
P66	Miley	familiar	no	female	1.033	1.424	995.103	547.307	384.345	1.15152	630.232	OT_GW_VI	3.6	4.18	2.5492
P69	Miley	food	no	female	1.038	1.472	1178.36	648.1	440.285	1	648.1	OT_GW_VI	5.7	5.726	3.8899
P52	Miley	owner	no	female	1.036	2.116	490.03	269.517	127.371	1.05556	284.49	OT_GW_VI	4.4	4.6254	2.0709
P3	Olive	control	no	castrated	1.028	1.068	321.171	176.644	165.397	1.35714	239.731	OT_GW_VI	4.9	6.6663	4.5993
P25	Olive	familiar	no	castrated	1.062	3.384	738.524	406.188	120.032	0.612903	248.954	OT_GW_V	10.6	6.509	3.1383
P17	Olive	food	no	castrated	1.032	1.336	447.328	246.03	184.154	1.1875	292.161	OT_GW_IV	6.6	7.8494	4.9476
P31	Olive	owner	no	castrated	1.053	3.016	1070.99	589.044	195.306	0.716981	422.333	OT_GW_V	6.6	4.7435	2.1936
P30	Orion	control	no	male	1.073	2.432	2674.23	1470.83	604.78	0.520548	765.635	OT_GW_V	13.6	7.1024	5.6102
P44	Orion	familiar	no	male	1.065	1.948	1944.83	1069.66	549.105	0.584615	625.338	OT_GW_V	10	5.8543	5.1407
P45	Orion	food	no	male	1.066	2.212	1884.1	1036.25	468.469	0.575758	596.631	OT_GW_V	11.2	6.4312	5.0497
P43	Orion	owner	no	male	1.063	2.72	987.348	543.041	199.648	0.603175	327.549	OT_GW_V	9.5	5.7338	3.4949
P34	Pepeo	control	no	male	1.038	1.74	759.331	417.632	240.018	1	417.632	OT_GW_V	7.9	7.854	4.5138
P36	Pepeo	familiar	no	male	1.038	1.728	956.747	526.211	304.52	1	526.211	OT_GW_V	8	8.028	4.6458
P35	Pepeo	food	no	male	1.032	1.18	645.485	355.017	300.862	1.1875	421.582	OT_GW_V	6.9	8.2436	5.8831
P42	Pepeo	owner	no	male	1.043	1.92	939.549	516.752	269.142	0.883721	456.665	OT_GW_V	10.2	8.998	5.3031
P24	Casey	familiar	yes	castrated	1.037	1.392	709.531	390.242	280.346	1.02703	400.789	OT_GW_V
P47	Casey	food	yes	castrated	1.047	2.16	1413.42	777.382	359.899	0.808511	628.522	OT_GW_V
P18	Casey	owner	yes	castrated	1.037	1.244	588.395	323.617	260.142	1.02703	332.364	OT_GW_IV	7.5	7.7212	6.0434
P68	Coco	owner	yes	female	1.013	0.744	309.663	170.315	228.918	2.92308	497.843	OT_GW_VI	3.2	9.4006	4.3226
P49	Frodo	familiar	yes	castrated	1.065	3.732	1760.16	968.089	259.402	0.584615	565.959	OT_GW_VI	9.9	5.7842	2.6511
P60	Frodo	food	yes	castrated	1.066	2.356	1194.69	657.08	278.896	0.575758	378.318	OT_GW_VI	10.9	6.2735	4.6248
P51	Frodo	owner	yes	castrated	1.035	1.232	413.965	227.681	184.806	1.08571	247.196	OT_GW_VI	6.4	6.979	5.2175
P14	Hakima	familiar	yes	castrated	1.026	1.524	296.066	162.836	106.848	1.46154	237.992	OT_GW_IV	6.1	8.8715	3.9829
P5	Hakima	food	yes	castrated	1.039	2.236	501.465	275.806	123.348	0.974359	268.734	OT_GW_IV	6.5	6.3684	2.9231
P12	Hakima	owner	yes	castrated	1.019	0.96	220.019	121.01	126.053	2	242.021	OT_GW_IV	5.3	10.584	5.5125
P13	Leni	familiar	yes	castrated	1.018	1.3	464.834	255.659	196.661	2.11111	539.724	OT_GW_IV	3.5	7.4733	2.7231
P27	Leni	food	yes	castrated	1.01	0.584	174.887	96.1878	164.705	3.8	365.514	OT_GW_V	2.7	10.2296	4.6096
P11	Leni	owner	yes	castrated	1.029	2.06	557.015	306.358	148.718	1.31034	401.435	OT_GW_IV	4.8	6.253	2.3165
P50	Mago	familiar	yes	male	1.024	1.268	905.174	497.846	392.623	1.58333	788.256	OT_GW_VI	3.4	5.3073	2.6435
P48	Mago	food	yes	male	1.027	1.904	706.145	388.38	203.981	1.40741	546.609	OT_GW_V	3.2	4.5656	1.7038
P58	Miley	familiar	yes	female	1.041	1.876	622.924	342.608	182.627	0.926829	317.539	OT_GW_VI	4.2	3.8704	2.226
P54	Miley	owner	yes	female	1.039	1.632	1579.98	868.989	532.469	0.974359	846.707	OT_GW_VI	3.6	3.5272	2.2181
P46	Olive	familiar	yes	castrated	1.036	1.596	518.176	284.997	178.569	1.05556	300.83	OT_GW_V	4.7	4.978	2.9549
P62	Olive	food	yes	castrated	1.058	3.76	876.677	482.172	128.237	0.655172	315.906	OT_GW_VI
P7	Olive	owner	yes	castrated	1.045	1.988	624.39	343.414	172.744	0.844444	289.994	OT_GW_IV	6.4	5.4348	3.2374
P56	Orion	familiar	yes	male	1.058	2.248	1205.08	662.795	294.837	0.655172	434.245	OT_GW_VI	11.2	7.3432	4.9858
P40	Orion	food	yes	male	1.064	2.024	2091.24	1150.18	568.273	0.59375	682.922	OT_GW_V	8.8	5.2191	4.3429
P37	Orion	owner	yes	male	1.054	3.484	597.67	328.719	94.3509	0.703704	231.32	OT_GW_V
P41	Pepeo	familiar	yes	male	1.033	1.62	860.814	473.448	292.252	1.15152	545.182	OT_GW_V	6.1	6.9851	3.7444
P38	Pepeo	food	yes	male	1.035	1.68	788.375	433.606	258.099	1.08571	470.772	OT_GW_V	8.4	9.1243	5.0024
P39	Pepeo	owner	yes	male	1.038	1.652	1087.11	597.909	361.931	1	597.909	OT_GW_V	7	7.038	4.2603
P1	Mago	owner	yes	male	1.036	2.032	1638.77	901.322	443.564	1.05556	951.396	OT_GW_IV	5.168	5.4551	2.5433
P59	Miley	food	yes	female	1.047	1.852	1917.87	1054.83	569.56	0.808511	852.838	OT_GW_VI	5.242	4.2382	2.8305

## Sheet: social interaction conditions
sample_no	subject_id	sex	condition	human_partner_id	fence_presence	yawn	body_shake	lips_lick	d_OOS	d_body_contact	d_proximity_human	Total Time	total_time_in_sight	total_time_in_sight_min	n_bodcon	n_proximity	sum_sdbs	sdbs_per_min_sight	f_sdbs_in_sight	OT_pg_mg_crea	OT_pg_ml_SG	plate_id	baseline_OT_pg_ml_SG	GC_ng_ml	GC_ng_ml_SG	GC_ng_ml_crea	baseline_GC_ng_ml_SG
P52	Miley	female	owner	1	no	1	1	8	0	288	309	309	309	5.15	0.932	1	10	2	0.032	127.371	284.49	OT_GW_VI	719.009	4.4	4.6254	2.0709	2.851
P54	Miley	female	owner	1	yes	2	1	10	0	244	252	310	310	5.16667	0.787	0.813	13	3	0.042	532.469	846.707	OT_GW_VI	719.009	3.6	3.5272	2.2181	2.851
P16	Hakima	castrated	owner	1	no	0	0	12	6	258	265	306	300	5	0.86	0.883	12	2	0.04	158.177	321.805	OT_GW_IV	298.841	3.5	10.2015	5.0144	7.579
P12	Hakima	castrated	owner	1	yes	0	0	12	1	115	139	312	311	5.18333	0.37	0.447	12	2	0.039	126.053	242.021	OT_GW_IV	298.841	5.3	10.584	5.5125	7.579
P26	Hakima	castrated	familiar	3	no	0	0	4	0	230	263	306	306	5.1	0.752	0.859	4	1	0.013	122.282	273.733	OT_GW_V	298.841	6.3	5.4115	2.4174	7.579
P14	Hakima	castrated	familiar	3	yes	1	0	7	56	71	92	309	253	4.21667	0.281	0.364	8	2	0.032	106.848	237.992	OT_GW_IV	298.841	6.1	8.8715	3.9829	7.579
P45	Orion	male	familiar	3	no	0	0	0	7	62	110	304	297	4.95	0.209	0.37	0	0	0	549.105	625.338	OT_GW_V	765.635	10	5.8543	5.1407	7.1024
P56	Orion	male	familiar	3	yes	0	0	0	35	56	106	311	276	4.6	0.203	0.384	0	0	0	294.837	434.245	OT_GW_VI	765.635	11.2	7.3432	4.9858	7.1024
P36	Pepeo	male	familiar	3	no	1	0	15	0	303	319	319	319	5.31667	0.95	1	16	3	0.05	304.52	526.211	OT_GW_V	417.632	8	8.028	4.6458	7.854
P41	Pepeo	male	familiar	3	yes	0	0	11	0	291	303	308	308	5.13333	0.945	0.984	11	2	0.036	292.252	545.182	OT_GW_V	417.632	6.1	6.9851	3.7444	7.854
P70	Coco	female	owner	4	no	6	0	6	0	299	299	301	301	5.01667	0.993	0.993	12	2	0.04	109.128	269.227	OT_GW_VI	319.131	2.6	3.8205	1.5486	4.9479
P68	Coco	female	owner	4	yes	0	1	3	10	238	272	304	294	4.9	0.81	0.925	4	1	0.014	228.918	497.843	OT_GW_VI	319.131	3.2	9.4006	4.3226	4.9479
P2	Frodo	castrated	owner	5	no	1	2	10	0	189	223	308	312	5.2	0.635	0.728	13	3	0.042	137.482	224.09	OT_GW_IV	134.122	6.5	5.244	3.2173	5.6151
P51	Frodo	castrated	owner	5	yes	0	0	11	40	197	222	311	271	4.51667	0.727	0.819	11	2	0.041	184.806	247.196	OT_GW_VI	134.122	6.4	6.979	5.2175	5.6151
P32	Casey	castrated	familiar	6	no	0	2	1	31	180	207	305	274	4.56667	0.657	0.755	3	1	0.011	294.956	476.203	OT_GW_V	398.228				7.8329
P24	Casey	castrated	familiar	6	yes	0	1	2	28	184	252	323	295	4.91667	0.624	0.854	3	1	0.01	280.346	400.789	OT_GW_V	398.228				7.8329
P63	Frodo	castrated	familiar	6	no	1	0	8	0	260	305	306	306	5.1	0.85	0.997	9	2	0.029	121.406	146.5	OT_GW_VI	134.122	8.8	6.8183	5.6504	5.6151
P49	Frodo	castrated	familiar	6	yes	0	1	12	0	256	299	305	305	5.08333	0.839	0.98	13	3	0.043	259.402	565.959	OT_GW_VI	134.122	9.9	5.7842	2.6511	5.6151
P29	Leni	castrated	familiar	6	no	0	1	8	0	123	283	283	283	4.71667	0.435	1	9	2	0.032	84.975	229.908	OT_GW_V	323.585	5.4	6.802	2.514	12.9791
P13	Leni	castrated	familiar	6	yes	0	0	0	126	66	74	305	179	2.98333	0.369	0.413	0	0	0	196.661	539.724	OT_GW_IV	323.585	3.5	7.4733	2.7231	12.9791
P65	Mago	male	familiar	6	no	0	2	0	36	195	247	306	270	4.5	0.722	0.915	2	0	0.007	282.047	507.957	OT_GW_VI	690.23	4.8	5.5135	3.0614	5.8805
P50	Mago	male	familiar	6	yes	0	0	0	39	46	228	304	265	4.41667	0.174	0.86	0	0	0	392.623	788.256	OT_GW_VI	690.23	3.4	5.3073	2.6435	5.8805
P66	Miley	female	familiar	6	no	6	1	5	0	280	326	326	326	5.43333	0.859	1	12	2	0.037	384.345	630.232	OT_GW_VI	719.009	3.6	4.18	2.5492	2.851
P58	Miley	female	familiar	6	yes	1	0	1	0	270	305	306	306	5.1	0.882	0.997	2	0	0.007	182.627	317.539	OT_GW_VI	719.009	4.2	3.8704	2.226	2.851
P25	Olive	castrated	familiar	6	no	0	1	3	13	191	277	329	322	5.36667	0.615	0.848	5	1	0.016	120.032	248.954	OT_GW_V	239.731	10.6	6.509	3.1383	6.6663
P46	Olive	castrated	familiar	6	yes	1	1	6	11	213	254	306	295	4.91667	0.722	0.861	8	2	0.027	178.569	300.83	OT_GW_V	239.731	4.7	4.978	2.9549	6.6663
P43	Orion	male	owner	7	no	0	0	0	98	22	50	304	206	3.43333	0.107	0.243	0	0	0	199.648	327.549	OT_GW_V	765.635	9.5	5.7338	3.4949	7.1024
P37	Orion	male	owner	7	yes	0	0	0	97	20	113	310	213	3.55	0.094	0.531	0	0	0	94.3509	231.32	OT_GW_V	765.635				7.1024
P61	Casey	castrated	owner	8	no	0	1	1	39	245	252	306	267	4.45	0.918	0.944	2	0	0.007	260.142	332.364	OT_GW_IV	398.228	6.6	8.6509	3.5648	7.8329
P18	Casey	castrated	owner	8	yes	0	0	2	0	307	312	312	312	5.2	0.984	1	2	0	0.006	228.479	554.464	OT_GW_VI	398.228	7.5	7.7212	6.0434	7.8329
P31	Olive	castrated	owner	8	no	0	2	2	7	244	291	305	298	4.96667	0.819	0.977	4	1	0.013	195.306	422.333	OT_GW_V	239.731	6.6	4.7435	2.1936	6.6663
P7	Olive	castrated	owner	8	yes	0	1	2	24	258	267	305	281	4.68333	0.918	0.95	3	1	0.011	172.744	289.994	OT_GW_IV	239.731	6.4	5.4348	3.2374	6.6663
P28	Leni	castrated	owner	9	no	0	2	26	0	284	307	307	307	5.11667	0.925	1	28	5	0.091	147.622	309.38	OT_GW_V	323.585	4.4	5.016	2.3934	12.9791
P11	Leni	castrated	owner	9	yes	0	0	15	23	211	226	305	282	4.7	0.748	0.801	15	3	0.053	148.718	401.435	OT_GW_IV	323.585	4.8	6.253	2.3165	12.9791
P42	Pepeo	male	owner	10	no	0	0	3	0	305	309	309	309	5.15	0.987	1	3	1	0.01	269.142	456.665	OT_GW_V	417.632	10.2	8.998	5.3031	7.854
P39	Pepeo	male	owner	10	yes	0	0	12	0	296	299	303	303	5.05	0.977	0.987	12	2	0.04	361.931	597.909	OT_GW_V	417.632	7	7.038	4.2603	7.854
P1	Mago	male	owner	11	yes	0	1	0	42	234	237	316	274	4.56667	0.854	0.865	1	0	0.004	443.564	951.396	OT_GW_IV	690.23	5.168	5.45511	2.54331	5.8805
P64	Mago	male	owner	11	no	0	1	4	21	247	265	311	290	4.83333	0.852	0.914	5	1	0.017	219.191	470.881	OT_GW_VI	690.23	4.1	5.1756	2.4092	5.8805
